# Supplementary material for: Transcriptome Sequencing Highlights the Regulatory Role of DNA Methylation in Immune-Related Genes’ Expression of Chinese Oak Silkworm, Antheraea pernyi
Source: Insects. 2022 Mar 17;13(3):296. doi: 10.3390/insects13030296 (PMC8951095; doi:10.3390/insects13030296)
Supplement: Supplementary file 1 [file insects-13-00296-s001.zip]

Archive with 1 entries (1 files):
- insects-1581905-supplementary.pdf
